# Supplementary material for: Exercise Inhibits Doxorubicin-Induced Damage to Cardiac Vessels and Activation of Hippo/YAP-Mediated Apoptosis
Source: Cancers (Basel). 2021 Jun 1;13(11):2740. doi: 10.3390/cancers13112740 (PMC8198139; doi:10.3390/cancers13112740)
Supplement: Supplementary file 1 [file cancers-13-02740-s001.zip]

Archive with 9 entries (9 files):
- Supplemental Figures.pdf
- Supplemental Methods_Tables_Videos.pdf
- Supplemental Video 1.avi
- Supplemental Video 2.avi
- Supplemental Video 3.avi
- Supplemental Video 4.avi
- Supplemental Video 5.avi
- Supplemental Video 6.avi
- Supplemental Western Blots.pdf
